# Supplementary material for: Robust Identification of Differential Gene Expression Patterns from Multiple Transcriptomics Datasets for Early Diagnosis, Prognosis, and Therapies for Breast Cancer
Source: Medicina (Kaunas). 2023 Sep 24;59(10):1705. doi: 10.3390/medicina59101705 (PMC10608013; doi:10.3390/medicina59101705)
Supplement: Supplementary file 1 [file medicina-59-01705-s001.zip]

Archive with 1 entries (1 files):
- medicina-2545125-supplementary.pdf
